# Supplementary material for: Adipose Gene Expression Prior to Weight Loss Can Differentiate and Weakly Predict Dietary Responders
Source: PLoS One. 2007 Dec 19;2(12):e1344. doi: 10.1371/journal.pone.0001344 (PMC2147074; doi:10.1371/journal.pone.0001344)
Supplement: Table S1 — Primer sequences for transcripts validated by real-time reverse-transcriptase PCR. (0.02 MB XLS) [file pone.0001344.s001.xls]

## Sheet: Feuil1
Transcript Name	Ref Seq	Forward primer	Reverse primer
PTGDS	NM_000954	ccctcggctcctacagcta	caccactgacacggagtagg
FMOD	NM_002023	ggcctccaacaccttcaat	aagctgctgatggagaactca
IFI27	NM_005532	ctcaggaactctccttctttgg	tccgtggcctagagagtaaga
QPRT	NM_014298	gctggtgatggtgaaggataa	accttcagagcgaagtcagc
FAM69B	NM_152421	atgaccctcggcttcctc	ccggttgtccttgttgaagt
TMEM132A	NM_017870	cctgcttcggcacaactt	agccccttcttcaccttgat
ESAM	NM_138961	gactttctttgcaccagcatt	attgtgggccttgcagac
CLDN5	NM_003277	tgctacacccagtgtgatgg	ggcccagttcaggtgaca
LOC374491	NR_002815	cagggactagaaactccttctca	atcactgggcgtcaggag
