# Supplementary material for: Adipose Gene Expression Prior to Weight Loss Can Differentiate and Weakly Predict Dietary Responders
Source: PLoS One. 2007 Dec 19;2(12):e1344. doi: 10.1371/journal.pone.0001344 (PMC2147074; doi:10.1371/journal.pone.0001344)
Supplement: Table S2 — Gene lists used for the top-down analyses. The gene lists indicate the 34 genes identified with SAM and the top 100 genes identified by Fisher or Student's t-test analyses. SAM, significance analysis of microarrays; FDR, false discovery rate. (0.04 MB XLS) [file pone.0001344.s002.xls]

## Sheet: Feuil1
SAM Analysis with an FDR = 8% (34 genes)
GeneID	Common Name	Fold Change by SAM
5730	prostaglandin D2 synthase 21kDa (brain)	1.59798
7060	thrombospondin 4	1.55585
81575	apolipoprotein L domain containing 1	1.41605
7122	claudin 5 (transmembrane protein deleted in velocardiofacial syndrome)	1.40053
2331	fibromodulin	1.36967
3429	interferon, alpha-inducible protein 27	1.36821
23475	quinolinate phosphoribosyltransferase (nicotinate-nucleotide pyrophosphorylase (carboxylating))	1.31022
84886	chromosome 1 open reading frame 198	1.3001
138311	family with sequence similarity 69, member B	1.29017
2564	gamma-aminobutyric acid (GABA) A receptor, epsilon	1.26708
56998	catenin, beta interacting protein 1	1.24923
7424	vascular endothelial growth factor C	1.21469
29970	schwannomin interacting protein 1	1.20961
54972	transmembrane protein 132A	1.20534
3745	potassium voltage-gated channel, Shab-related subfamily, member 1	1.20198
9353	slit homolog 2 (Drosophila)	1.1985
90952	endothelial cell adhesion molecule	1.19258
7026	nuclear receptor subfamily 2, group F, member 2	1.18821
7126	tumor necrosis factor, alpha-induced protein 1 (endothelial)	1.1879
27441	cat eye syndrome chromosome region, candidate 4	1.1861
81490	phosphatidylserine synthase 2	1.17393
9064	mitogen-activated protein kinase kinase kinase 6	1.16655
8722	cathepsin F	1.1579
93653	ST7 overlapping transcript 1 (antisense non-coding RNA)	1.14847
23385	nicastrin	1.14458
146691	target of myb1-like 2 (chicken)	1.13866
6608	smoothened homolog (Drosophila)	1.13626
5141	phosphodiesterase 4A, cAMP-specific (phosphodiesterase E2 dunce homolog, Drosophila)	1.13622
387496	RAS-like, family 11, member A	1.13618
9013	TATA box binding protein (TBP)-associated factor, RNA polymerase I, C, 110kDa	1.13408
23363	obscurin-like 1	1.12653
55652	hypothetical protein FLJ20489	1.12432
374491	TPTE and PTEN homologous inositol lipid phosphatase pseudogene	1.11772
317762	chromosome 14 open reading frame 65	1.11558
Fisher Analysis (Top 100 genes)
GeneID	Common Name	Fisher Test Score
6279	S100 calcium binding protein A8	2.74613
11075	stathmin-like 2	2.26069
3047	hemoglobin, gamma A	2.23335
3049	hemoglobin, theta 1	2.11967
2214	Fc fragment of IgG, low affinity IIIa, receptor (CD16a)	2.041
1813	dopamine receptor D2	1.9622
3045	hemoglobin, delta	1.93894
212	aminolevulinate, delta-, synthase 2 (sideroblastic/hypochromic anemia)	1.9006
25975	EGF-like-domain, multiple 6	1.86487
5997	regulator of G-protein signalling 2, 24kDa	1.86271
4332	myeloid cell nuclear differentiation antigen	1.84882
8875	vanin 2	1.84479
6286	S100 calcium binding protein P	1.82416
2357	formyl peptide receptor 1	1.80343
4050	lymphotoxin beta (TNF superfamily, member 3)	1.78964
6280	S100 calcium binding protein A9	1.78543
5730	prostaglandin D2 synthase 21kDa (brain)	1.76776
27441	cat eye syndrome chromosome region, candidate 4	1.75316
4778	nuclear factor (erythroid-derived 2), 45kDa	1.72215
138474	TAF1-like RNA polymerase II, TATA box binding protein (TBP)-associated factor, 210kDa	1.71012
101	ADAM metallopeptidase domain 8	1.67887
6283	S100 calcium binding protein A12	1.61404
11025	leukocyte immunoglobulin-like receptor, subfamily B (with TM and ITIM domains), member 3	1.54176
6653	sortilin-related receptor, L(DLR class) A repeats-containing	1.53603
60675	prokineticin 2	1.53528
128178	EDAR-associated death domain	1.52077
7060	thrombospondin 4	1.51798
5196	platelet factor 4 (chemokine (C-X-C motif) ligand 4)	1.50224
6622	synuclein, alpha (non A4 component of amyloid precursor)	1.47502
3042	hemoglobin, mu	1.44528
1668	defensin, alpha 3, neutrophil-specific	1.44234
653483	similar to myeloid/lymphoid or mixed-lineage leukemia (trithorax homolog, Drosophila); translocated to, 4	1.41769
348	apolipoprotein E	1.40742
3240	haptoglobin	1.40343
4105	melanoma antigen family A, 6	1.40236
316	aldehyde oxidase 1	1.39853
23475	quinolinate phosphoribosyltransferase (nicotinate-nucleotide pyrophosphorylase (carboxylating))	1.3982
374491	TPTE and PTEN homologous inositol lipid phosphatase pseudogene	1.39586
120425	adhesion molecule, interacts with CXADR antigen 1	1.39488
6423	secreted frizzled-related protein 2	1.364
2331	fibromodulin	1.36138
84864	MYC induced nuclear antigen	1.35839
50674	neurogenin 3	1.34951
10409	brain abundant, membrane attached signal protein 1	1.34904
64333	Rho GTPase activating protein 9	1.34871
10164	carbohydrate (N-acetylglucosamine 6-O) sulfotransferase 4	1.34046
138311	family with sequence similarity 69, member B	1.34014
81575	apolipoprotein L domain containing 1	1.33709
246778	interleukin 27	1.33085
358	aquaporin 1 (Colton blood group)	1.31598
5654	HtrA serine peptidase 1	1.31162
80774	LIM domain containing 2	1.31145
7980	tissue factor pathway inhibitor 2	1.30756
7122	claudin 5 (transmembrane protein deleted in velocardiofacial syndrome)	1.30227
25801	grancalcin, EF-hand calcium binding protein	1.29495
168544	zinc finger protein 467	1.28992
10135	pre-B-cell colony enhancing factor 1	1.288
374403	TBC1 domain family, member 10C	1.28458
157927	chromosome 9 open reading frame 62	1.28369
146547	protease, serine, 36	1.28243
8698	endothelial differentiation, lysophosphatidic acid G-protein-coupled receptor, 6	1.28225
3992	fatty acid desaturase 1	1.28193
3429	interferon, alpha-inducible protein 27	1.27733
64407	regulator of G-protein signalling 18	1.27287
3385	intercellular adhesion molecule 3	1.27236
7345	ubiquitin carboxyl-terminal esterase L1 (ubiquitin thiolesterase)	1.27165
1339	cytochrome c oxidase subunit VIa polypeptide 2	1.2689
58512	discs, large (Drosophila) homolog-associated protein 3	1.26734
387509	G protein-coupled receptor 153	1.26541
148170	CDC42 effector protein (Rho GTPase binding) 5	1.26277
10660	ladybird homeobox homolog 1 (Drosophila)	1.26261
9123	solute carrier family 16, member 3 (monocarboxylic acid transporter 4)	1.26078
440290	FKSG88	1.25912
10021	hyperpolarization activated cyclic nucleotide-gated potassium channel 4	1.25865
4688	neutrophil cytosolic factor 2 (65kDa, chronic granulomatous disease, autosomal 2)	1.2586
653361	neutrophil cytosolic factor 1, (chronic granulomatous disease, autosomal 1)	1.25626
6385	syndecan 4 (amphiglycan, ryudocan)	1.25422
8076	microfibrillar associated protein 5	1.25264
64403	cadherin-like 24	1.25166
83855	Kruppel-like factor 16	1.24735
7940	leukocyte specific transcript 1	1.24449
254910	late cornified envelope 5A	1.24435
1043	CD52 molecule	1.24253
2906	glutamate receptor, ionotropic, N-methyl D-aspartate 2D	1.23939
54972	transmembrane protein 132A	1.2385
1906	endothelin 1	1.23785
80164	hypothetical protein FLJ22184	1.23542
90952	endothelial cell adhesion molecule	1.23374
84667	hairy and enhancer of split 7 (Drosophila)	1.23257
5723	phosphoserine phosphatase	1.23127
3502	immunoglobulin heavy constant gamma 3 (G3m marker)	1.22911
57830	keratin associated protein 5-8	1.22703
11151	coronin, actin binding protein, 1A	1.22685
10642	insulin-like growth factor 2 mRNA binding protein 1	1.22638
161882	zinc finger protein, multitype 1	1.22298
3834	kinesin family member 25	1.22171
285601	G protein-coupled receptor 150	1.2207
4069	lysozyme (renal amyloidosis)	1.219
6853	synapsin I	1.21869
58492	zinc finger protein 77	1.21666
Student’s T-Test Analysis (Top 100 genes)
GeneID	Common Name	Ttest Score
27441	cat eye syndrome chromosome region, candidate 4	-4.14076
138311	family with sequence similarity 69, member B	-4.02285
56616	diablo homolog (Drosophila)	-3.95866
374491	TPTE and PTEN homologous inositol lipid phosphatase pseudogene	-3.91806
9013	TATA box binding protein (TBP)-associated factor, RNA polymerase I, C, 110kDa	-3.88734
146691	target of myb1-like 2 (chicken)	-3.78068
5594	mitogen-activated protein kinase 1	-3.76925
5141	phosphodiesterase 4A, cAMP-specific (phosphodiesterase E2 dunce homolog, Drosophila)	-3.64277
23363	obscurin-like 1	-3.62274
317762	chromosome 14 open reading frame 65	-3.54861
11092	chromosome 9 open reading frame 9	-3.53235
55652	hypothetical protein FLJ20489	-3.53228
56623	inositol polyphosphate-5-phosphatase, 72 kDa	-3.48706
387496	RAS-like, family 11, member A	-3.46507
56998	catenin, beta interacting protein 1	-3.40816
7443	vaccinia related kinase 1	-3.40341
9274	B-cell CLL/lymphoma 7C	-3.3968
5786	protein tyrosine phosphatase, receptor type, A	-3.38887
1844	dual specificity phosphatase 2	-3.3872
29970	schwannomin interacting protein 1	-3.36903
23385	nicastrin	-3.35789
84626	KRAB-A domain containing 1	-3.35447
54972	transmembrane protein 132A	-3.33556
9064	mitogen-activated protein kinase kinase kinase 6	-3.3072
6642	sorting nexin 1	-3.30164
526	ATPase, H+ transporting, lysosomal 56/58kDa, V1 subunit B2	-3.29085
5730	prostaglandin D2 synthase 21kDa (brain)	-3.28996
285237	chromosome 3 open reading frame 38	-3.28255
6385	syndecan 4 (amphiglycan, ryudocan)	-3.2794
8722	cathepsin F	-3.27281
10330	transmembrane protein 4	-3.25382
9777	transmembrane 9 superfamily protein member 4	-3.2536
81576	coiled-coil domain containing 130	-3.23567
3796	kinesin heavy chain member 2A	-3.22583
7122	claudin 5 (transmembrane protein deleted in velocardiofacial syndrome)	-3.22415
93653	ST7 overlapping transcript 1 (antisense non-coding RNA)	-3.21714
55437	amyotrophic lateral sclerosis 2 (juvenile) chromosome region, candidate 2	-3.21403
7026	nuclear receptor subfamily 2, group F, member 2	-3.20289
4904	Y box binding protein 1	-3.20049
57616	teashirt family zinc finger 3	-3.17631
528	ATPase, H+ transporting, lysosomal 42kDa, V1 subunit C1	-3.17507
90952	endothelial cell adhesion molecule	-3.17061
7126	tumor necrosis factor, alpha-induced protein 1 (endothelial)	-3.16617
7371	uridine-cytidine kinase 2	-3.16332
9353	slit homolog 2 (Drosophila)	-3.15478
51741	WW domain containing oxidoreductase	-3.14254
81544	glycerophosphodiester phosphodiesterase domain containing 5	-3.13946
27303	RNA binding motif, single stranded interacting protein	-3.1271
3232	homeobox D3	-3.12563
389722	similar to cell recognition molecule CASPR3	-3.11712
114990	vasorin	-3.11174
23475	quinolinate phosphoribosyltransferase (nicotinate-nucleotide pyrophosphorylase (carboxylating))	-3.09296
55139	ankyrin repeat and zinc finger domain containing 1	-3.08669
11337	GABA(A) receptor-associated protein	-3.06803
5269	serpin peptidase inhibitor, clade B (ovalbumin), member 6	-3.06611
6608	smoothened homolog (Drosophila)	-3.06454
204010	similar to 40S ribosomal protein SA (P40) (34/67 kDa laminin receptor) (Colon carcinoma laminin-binding protein) (NEM/1CHD4) (Multidrug resistance-associated protein MGr1-Ag)	-3.05518
3745	potassium voltage-gated channel, Shab-related subfamily, member 1	-3.04869
79661	nei endonuclease VIII-like 1 (E. coli)	-3.04755
50509	collagen, type V, alpha 3	-3.04695
4140	MAP/microtubule affinity-regulating kinase 3	-3.04669
1454	casein kinase 1, epsilon	-3.03476
54961	slingshot homolog 3 (Drosophila)	-3.03405
219699	unc-5 homolog B (C. elegans)	-3.02303
220296	hepatocyte cell adhesion molecule	-3.02212
10328	COX4 neighbor	-3.02137
23295	mahogunin, ring finger 1	-3.02081
9869	SET domain, bifurcated 1	-3.01552
7024	transcription factor CP2	-3.00604
8417	syntaxin 7	-3.00242
4832	non-metastatic cells 3, protein expressed in	-3.00229
23270	TSPY-like 4	-2.99532
154	adrenergic, beta-2-, receptor, surface	-2.98411
392	Rho GTPase activating protein 1	-2.98385
50865	heme binding protein 1	-2.98237
527	ATPase, H+ transporting, lysosomal 16kDa, V0 subunit c	-2.97896
8985	procollagen-lysine, 2-oxoglutarate 5-dioxygenase 3	-2.97489
26024	pentatricopeptide repeat domain 1	-2.9686
11178	leucine zipper, putative tumor suppressor 1	-2.96613
92241	RCSD domain containing 1	-2.96285
4952	oculocerebrorenal syndrome of Lowe	-2.95983
283874	hypothetical protein LOC283874	-2.94381
55802	DCP1 decapping enzyme homolog A (S. cerevisiae)	-2.93825
10412	TGF beta-inducible nuclear protein 1	-2.93522
57406	abhydrolase domain containing 6	-2.93222
64744	stromal membrane-associated protein 1-like	-2.92366
2331	fibromodulin	-2.92355
6622	synuclein, alpha (non A4 component of amyloid precursor)	-2.92268
7692	zinc finger protein 133	-2.91771
387763	hypothetical LOC387763	-2.90769
260293	cytochrome P450, family 4, subfamily X, polypeptide 1	-2.90387
51162	EGF-like-domain, multiple 7	-2.90369
84886	chromosome 1 open reading frame 198	-2.8992
840	caspase 7, apoptosis-related cysteine peptidase	-2.89802
2001	E74-like factor 5 (ets domain transcription factor)	-2.89259
3429	interferon, alpha-inducible protein 27	-2.89215
2274	four and a half LIM domains 2	-2.8911
23608	makorin, ring finger protein, 1	-2.8903
26160	intraflagellar transport 172 homolog (Chlamydomonas)	-2.88561
2034	endothelial PAS domain protein 1	-2.88331
